# Supplementary material for: Dissecting the role of non-coding RNAs in the accumulation of amyloid and tau neuropathologies in Alzheimer’s disease
Source: Mol Neurodegener. 2017 Jul 1;12:51. doi: 10.1186/s13024-017-0191-y (PMC5494142; doi:10.1186/s13024-017-0191-y)
Supplement: Supplementary file 3 — Reported are the p-value and beta coefficient for the association of each lincRNA with AD, NP and NFT from a series of linear models which include Study, Age at death, Sex, neuronal proportion (NNLS), post-mortem interval (PMI) and RNA Integrity number (RIN) as covariates. (CSV 69 kb) [file 13024_2017_191_MOESM3_ESM.csv]

	lncRNA	ID	betaAD	pvalAD	betaNP	pvalNP	betaNFT	pvalNFT
TCONS_00018649	linc-TCERG1L-3	TCONS_00018649	-0.100758819344341	0.729275394470124	-0.348788143657545	0.206132915152713	-0.597331544718996	0.109059331813546
TCONS_00025267	linc-TIMM22-1	TCONS_00025267	0.992215756841343	0.0488029089252532	0.891292203652463	0.0620424892588337	0.784964477538483	0.224581250991138
TCONS_00016344	linc-PRKACG-2	TCONS_00016344	-0.595520589136276	0.860534978498422	3.22579386128506	0.315351728907368	1.5435550891166	0.722408120714492
TCONS_00010937	linc-C5orf43-5	TCONS_00010937	0.700290973806087	0.225605881282373	0.882900226452878	0.106978457930705	0.500872107665824	0.499220024854765
TCONS_00005794	linc-GBE1-8	TCONS_00005794	-43.1221782477035	0.214856974573751	-41.3127400211844	0.210182662141651	-29.1071697449678	0.513950472762958
TCONS_00018295	linc-GOLGA7B	TCONS_00018295	0.431505594396005	0.408783520107396	0.241353307342701	0.626188095926643	-0.252752487323068	0.705933625927468
TCONS_00013585	linc-FAM71F2-3	TCONS_00013585	-6.74631876209824	0.190865272880881	-8.9452741826758	0.0671874219371256	-1.28696489334108	0.845800982570799
TCONS_00013589	linc-MEST-2	TCONS_00013589	-0.0540189015194985	0.865397321289235	0.0590685446388727	0.845035300399865	0.103816785044471	0.799401198677139
TCONS_00025047	linc-PMFBP1-1	TCONS_00025047	17.1608074757709	0.172108515297391	12.2199484841006	0.305410651122776	39.7276154409701	0.0134708430427005
TCONS_00012987	linc-WIPF3	TCONS_00012987	0.87760504505703	0.75844185306158	4.06822152866493	0.132344240890285	3.7754377199663	0.301839678778235
TCONS_00010239	linc-BRD9-1	TCONS_00010239	14.4271744563262	0.00120493449462198	12.401751074709	0.00336694233951952	6.61028234231251	0.249381104752121
TCONS_00010232	linc-BRD9-1	TCONS_00010232	40.4427688821254	0.0536431522747418	39.3887682917456	0.0474726070095698	6.80513069481957	0.800408492990977
TCONS_00010233	linc-BRD9-1	TCONS_00010233	3.83403036636329	0.00025328336639186	3.32804092981056	0.000821472068014292	1.41742688428957	0.294334675835789
TCONS_00010236	linc-BRD9-1	TCONS_00010236	31.6001641215987	0.000253708879882479	34.504208730128	2.42324784860299e-05	23.3635781226842	0.0356884018610644
TCONS_00010234	linc-BRD9-1	TCONS_00010234	1.01197961919367	0.200287378980276	0.992954123698234	0.185095725824148	0.642299053521656	0.526283748608832
TCONS_00010235	linc-BRD9-1	TCONS_00010235	4.76441066877864	0.424738108864424	10.8547614553245	0.0547718477972185	13.7112854354175	0.0727719511701814
TCONS_00027388	linc-CCDC114	TCONS_00027388	-0.40149249745247	0.825358172097867	0.485677111875172	0.778342573214186	2.54186800116833	0.27555460634925
TCONS_00010585	linc-MGAT1-2	TCONS_00010585	7.09322938985743	0.244680105177083	1.24117958565748	0.830140600821268	7.53446863741827	0.335180361292957
TCONS_00025799	linc-FAM57A-1	TCONS_00025799	0.312040362047869	0.791893988096341	0.406798511478551	0.716801628375267	-0.781259625277976	0.606300985911458
TCONS_00011617	linc-HGC6.3	TCONS_00011617	-74.5582332503502	0.137874316229202	-65.9932159278681	0.16614767950317	-76.8770656227778	0.232895808721353
TCONS_00027618	linc-VN1R2	TCONS_00027618	-14.4016812495499	0.187457026719433	-23.756936088566	0.0216184414784775	15.1582269962933	0.279287427639669
TCONS_00027619	linc-VN1R2	TCONS_00027619	-14.5239344848446	0.411107266385762	-13.1908383927182	0.431182492570222	-5.1862846221149	0.818964360728951
TCONS_00004364	linc-MFSD9-11	TCONS_00004364	0.156157324749653	0.666616955362502	-0.210925406100626	0.539439264391401	0.0513491464032937	0.912019846570589
TCONS_00025536	linc-C17orf87	TCONS_00025536	2.4006135361324	0.786674228628516	7.8458717737956	0.350775816384941	1.79776790504125	0.874386268438059
TCONS_00015892	linc-BRD3-2	TCONS_00015892	-1.99509971244627	0.159751460006412	-1.74448603245913	0.19493567294464	0.0542075747760274	0.976252453161766
TCONS_00000513	linc-ZSWIM5	TCONS_00000513	-0.463047325579787	0.193553275519649	-0.321036836940178	0.342032086458919	-0.510451880838089	0.263672239831502
TCONS_00024310	linc-SOX8	TCONS_00024310	1.34672759966834	0.412274269220319	-0.0020394317205125	0.998955686770762	1.07635025638858	0.609313064927723
TCONS_00004538	linc-STAT4-2	TCONS_00004538	-1.3886565421252	0.459614492968198	-0.00771243277512991	0.996545447214103	1.08653272497405	0.651804555362903
TCONS_00025982	linc-SEPT9	TCONS_00025982	-37.4903155063502	0.133240524149756	-36.9678968305321	0.118437889360074	-40.5222067369982	0.205690399961999
TCONS_00026507	linc-SYT4-1	TCONS_00026507	2.05159998419273	0.572946876448393	5.711010878197	0.0975662719602369	1.01543073481714	0.827731469647293
TCONS_00001266	linc-ATF3-1	TCONS_00001266	7.20075347014519	0.149050746014717	1.75531515498795	0.710980843600244	2.10815142189285	0.742010786418043
TCONS_00018175	linc-ZNF485-2	TCONS_00018175	-2.15318443193521	0.319686794194187	-3.87487950823131	0.0586429723943591	0.76270790383561	0.783445225609682
TCONS_00026205	linc-SYT4-5	TCONS_00026205	-0.647385813623683	0.264189117870702	0.0276660654414954	0.959895448768242	-1.10001742526438	0.138708464327401
TCONS_00000733	linc-GPATCH2-9	TCONS_00000733	51.2475789508185	0.322202284909954	21.6296276112019	0.659636416146318	-1.6169499344144	0.980571508722079
TCONS_00003286	linc-SMEK2	TCONS_00003286	2.19276350806332	0.42590103877283	2.11961463328094	0.417006763194332	1.51784631097426	0.667319107825282
TCONS_00025553	linc-TP53	TCONS_00025553	27.791471903403	0.404490134537494	23.1040303305652	0.464938249900401	66.4420627419044	0.119711299491689
TCONS_00012062	linc-RPP40	TCONS_00012062	2.10380602797935	0.0643176786025016	1.37215083825979	0.203656833261606	1.51298392518241	0.299931594930809
TCONS_00025538	linc-C17orf87	TCONS_00025538	-1.20375791237356	0.40832896154571	-1.05721275864977	0.443841656156256	-0.191413252478628	0.918340095657576
TCONS_00008556	linc-PRSS12-1	TCONS_00008556	-0.0132703459659662	0.97541142904799	-0.0291776949343832	0.943029361115602	0.350153248125151	0.525737690642533
TCONS_00001938	linc-PEX14	TCONS_00001938	1.97352081447884	0.876527536115476	10.2806333521783	0.393215831212132	-15.3199229762854	0.346580388747927
TCONS_00000575	linc-F3-2	TCONS_00000575	4.18581590443752	0.572800173281402	2.92349941684318	0.677918804882812	2.85641644364228	0.76406088581393
TCONS_00016491	linc-IER5L-2	TCONS_00016491	20.5985136113791	0.0489062154456721	19.2672159613938	0.0520854412266885	19.5789565420298	0.144588789345374
TCONS_00029482	linc-SOX10	TCONS_00029482	-4.61582893584889	0.337627158378641	1.34336721549478	0.768643432930877	4.27801192812521	0.488266126830728
TCONS_00021502	linc-CLDN10-2	TCONS_00021502	4.07054382929691	0.628046419711106	5.72131390424244	0.472651480515205	0.642766840772916	0.952419327643648
TCONS_00002711	linc-RPIA	TCONS_00002711	52.3229030473921	0.311895186444295	23.5065034783007	0.63202040679299	54.6574283839425	0.410006183560397
TCONS_00007495	linc-PCDH7-9	TCONS_00007495	0.294670425586125	0.551668045344724	-0.0367735295711906	0.937572475905639	0.15603912323911	0.805800876020163
TCONS_00012008	linc-WTAP-2	TCONS_00012008	-37.3045490712313	0.177876601897365	-37.2617810438426	0.155819684985254	2.32527882029125	0.947815525693026
TCONS_00013201	linc-MAGI2-3	TCONS_00013201	4.50463124797467	0.613016596955042	5.98645390834045	0.47840341901844	0.362142174346612	0.974700634616141
TCONS_00007581	linc-TET2-4	TCONS_00007581	2.34853370339227	0.654995178493066	3.43249738582971	0.490973821117035	6.3345822726451	0.346981458794834
TCONS_00026830	linc-ZNF30-1	TCONS_00026830	-0.366971221960957	0.273040399507705	-0.423150354899191	0.182478492736679	-0.780548294095422	0.0686774691245363
TCONS_00007264	linc-TMCC1-2	TCONS_00007264	2.35186257240525	0.635649899771253	-1.73531234972183	0.712409770419419	-4.024765785304	0.52704534666257
TCONS_00019696	linc-DHCR7-2	TCONS_00019696	0.394858996926953	0.257217775055043	0.35221050853356	0.286594256072187	0.264960220799859	0.55333667309088
TCONS_00023891	linc-APBA2-3	TCONS_00023891	-1.14390965105917	0.145161426168517	-1.53160466858653	0.0394842376374022	-0.418525222730104	0.677869697960624
TCONS_00027431	linc-DUXA-2	TCONS_00027431	-0.579527367345354	0.29789560612829	-0.668939430099103	0.205017240588971	-0.737321164407298	0.301564985280086
TCONS_00027438	linc-ZNF837	TCONS_00027438	6.31557851147771	0.0593201678863511	5.57375970046391	0.079327790482535	5.02546832909653	0.242304361590939
TCONS_00012612	linc-C6orf115	TCONS_00012612	5.79748581171162	0.636269324961604	6.85113455694226	0.555613381391885	-16.1841241475379	0.302889620217767
TCONS_00024783	linc-CA5A-2	TCONS_00024783	0.318748413220846	0.960221848208189	-0.53501243951072	0.929656045166505	9.53135374674706	0.244361072397554
TCONS_00010613	linc-SRD5A1	TCONS_00010613	-270.913970397021	0.193365882014854	-204.646084245088	0.300315489085134	-362.77461501317	0.174230095507874
TCONS_00017433	linc-ZCCHC13-2	TCONS_00017433	-1.57339455006207	0.792255520103176	-4.60076975953921	0.416574218275627	-1.56020895085986	0.838566364647717
TCONS_00003533	linc-SNTG2-3	TCONS_00003533	-1.72718763635194	0.84808232327366	-1.37409998167482	0.872321678137166	4.43503839200825	0.701180046647312
TCONS_00003417	linc-MMADHC-2	TCONS_00003417	2.46907802437199	0.241774800267038	2.00792634154946	0.315553377561219	1.84398889606763	0.495478613403076
TCONS_00007922	linc-RWDD4	TCONS_00007922	0.690302834690206	0.753626735751447	-0.425369478515191	0.838401181823576	-2.61250731578137	0.353964942567438
TCONS_00026954	linc-ZNF492-3	TCONS_00026954	6.38740175877964	0.358152718593606	9.79008424328583	0.137229300535199	-1.04837321716152	0.906386823436098
TCONS_00024547	linc-PKMYT1	TCONS_00024547	2.17336219789167	0.426622080872245	2.28342626743681	0.378407309660099	3.49197076894167	0.318981875686653
TCONS_00019480	linc-APOC3-4	TCONS_00019480	-3.90129778079723	0.0298162314819031	-4.48356690757189	0.00839351809953286	-1.63888767413723	0.477454125651845
TCONS_00004594	linc-OBSL1-4	TCONS_00004594	-7.03975038680396	0.0692854152272687	-1.69280477102341	0.64558265166458	-6.63675038121882	0.181920303864127
TCONS_00014553	linc-FBXO16-2	TCONS_00014553	-1.41119047387447	0.427286883473155	-0.278610235578548	0.86877076381212	1.73500018774913	0.446472711244762
TCONS_00026166	linc-SRSF2-3	TCONS_00026166	24.929737968149	0.0741762590632914	22.9196768634847	0.0834756512581159	25.2230923847869	0.15903178720688
TCONS_00017724	linc-GPR123-3	TCONS_00017724	-3.71078775790144	0.164900881861915	-3.85892623783469	0.12769964087267	-2.03274330529481	0.55320688639561
TCONS_00006378	linc-MUC20-2	TCONS_00006378	-1252.03368397018	0.339615081847421	301.729997055147	0.808339759241085	-1815.49315672381	0.280027136018954
TCONS_00006377	linc-MUC20-2	TCONS_00006377	-0.0903398518433841	0.975641811039268	0.829920660004281	0.767383167697608	1.36630033511062	0.718668333841606
TCONS_00023648	linc-EXD1	TCONS_00023648	-1345.53920912095	0.000919833041543719	-878.868152128843	0.0228511445721477	-527.962680770118	0.312854628075212
TCONS_00010852	linc-FAM153C-2	TCONS_00010852	11.1270125296756	0.576975250717724	5.28899330084475	0.779813965688624	7.669684919849	0.764262687911195
TCONS_00011105	linc-MGAT1-2	TCONS_00011105	0.160323357610753	0.79805189714852	0.0892689721454545	0.88058193772394	-0.738805169211519	0.357508821729977
TCONS_00011109	linc-MGAT1-1	TCONS_00011109	1.07209571974844	0.922560129975418	-0.355630960534246	0.972874509691966	3.45932027753894	0.806703644191846
TCONS_00014530	linc-TMEM65	TCONS_00014530	2.19668302731267	0.0485159058552586	2.59065422662177	0.0140451796469183	4.3672310349739	0.0021548748687433
TCONS_00025256	linc-CCDC57	TCONS_00025256	-0.565322001928258	0.430894223178824	-1.3049890307971	0.0548185559155018	-1.10873836227427	0.227997543535797
TCONS_00003048	linc-DCAF17-1	TCONS_00003048	2.51152126237733	0.136175292095189	4.19685207883239	0.00848529153508302	7.61513367993183	0.000395699532000187
TCONS_00009695	linc-ZNF366-5	TCONS_00009695	0.591401723813356	0.151446554734408	0.322412086056071	0.409906088293246	-0.399637140352672	0.449918679000822
TCONS_00009526	linc-KIAA0141	TCONS_00009526	-1.94346523528289	0.885602929918297	-8.09189516800104	0.527520707894693	18.9143770382891	0.27445273515395
TCONS_00021900	linc-COL4A2-2	TCONS_00021900	0.765055251544329	0.837886031062884	6.93183743168669	0.0501640935506503	5.5196297118029	0.249242960465204
TCONS_00000743	linc-TP53BP2-3	TCONS_00000743	0.235305758238399	0.592215812317586	0.322622185145873	0.438613164906023	-0.448212943263429	0.426030690659703
TCONS_00028069	linc-CYP24A1-2	TCONS_00028069	3.12539700557308	0.445271900748074	2.2757879401607	0.557845792115378	2.32057921020952	0.658478330085823
TCONS_00013714	linc-PRPS1L1	TCONS_00013714	-1.34768620195824	0.152168023020788	-1.53455505737098	0.0854105128450485	-0.423446643197475	0.725878448318998
TCONS_00005192	linc-ST3GAL5-2	TCONS_00005192	0.158730824707493	0.771215817150855	0.0373277963895967	0.942517142661427	0.0208316930686508	0.976252593892407
TCONS_00023268	linc-FAM103A1	TCONS_00023268	-3.48871780608839	0.168163881871493	-4.30937816242931	0.0724475218978322	-0.632192485901278	0.845690066833778
TCONS_00028761	linc-CSTB-3	TCONS_00028761	-1.49681647975504	0.55854184364505	-2.35352268226074	0.331912160244016	-2.76630033637702	0.3989354404862
TCONS_00010873	linc-BRD9-1	TCONS_00010873	1.25351052516369	0.0946912990068001	1.30105671154794	0.0673104840532299	2.48538974947885	0.00960374034821633
TCONS_00010876	linc-BRD9-1	TCONS_00010876	-28.5592576435614	0.155263212612493	-25.7578297994759	0.176532038972361	-2.04061347312813	0.936928449069438
TCONS_00010879	linc-BRD9-1	TCONS_00010879	0.126156050268685	0.966534915047839	2.49063728310762	0.382243114894396	1.48157196308411	0.70070433395799
TCONS_00007969	linc-MAN2B2-2	TCONS_00007969	-0.263267087790975	0.950479186081527	3.58383568875956	0.372463534742626	9.77087518421579	0.0717140055028661
TCONS_00001831	linc-TAF1A	TCONS_00001831	-0.858218254606643	0.0163110179893753	-1.04016897863063	0.00210163272865041	-0.940591453929682	0.0401881765956854
TCONS_00014543	linc-FZD6	TCONS_00014543	-1.56694720460584	0.81530945497402	5.32838615929826	0.402109166564866	10.0266402887963	0.243341262610831
TCONS_00018486	linc-ZNF25-2	TCONS_00018486	-0.955501743341378	0.895492876443602	-1.28474899956723	0.852249859120318	-5.90296091005935	0.52664272185553
TCONS_00027839	linc-BIRC7-3	TCONS_00027839	-0.522641636322564	0.741306516936019	-0.90993320227286	0.544408084416818	-0.626218682512711	0.757667362661354
TCONS_00000499	linc-SPOCD1	TCONS_00000499	3.80379517761624	0.374125591780529	-0.823971020383981	0.839181048280747	-2.76037241644968	0.614981597398617
TCONS_00000493	linc-TAF12-2	TCONS_00000493	-1.45768413266687	0.668667057079761	-0.817134495120265	0.80028893694558	5.16530733133559	0.236528688811827
TCONS_00029167	linc-CSTB-3	TCONS_00029167	1.2229417558142	0.792475048358069	-1.12709394957312	0.798187387588094	-0.773342238732657	0.896743404912587
TCONS_00023567	linc-OR4F6-1	TCONS_00023567	-1.542228678145	0.417488242333174	-0.0200476956955103	0.991135417938168	-1.12927588697952	0.643361939577437
TCONS_00027124	linc-ZNF583-1	TCONS_00027124	25.735027502282	0.204786342811503	15.9191276547696	0.408381768925719	20.8100520478855	0.424030827958199
TCONS_00001648	linc-NOTCH2-3	TCONS_00001648	-5.2848309527557	0.190428414264775	-0.505579205473403	0.89500719116253	-5.28051537351021	0.307656828525515
TCONS_00017747	linc-RRP12	TCONS_00017747	2.6468190272148	0.738082337666136	0.653034762411484	0.930675137650682	-11.7495852803411	0.246601685483768
TCONS_00018347	linc-EMX2	TCONS_00018347	-0.185277526683691	0.961755021176829	1.18858634978208	0.745635559160137	-4.88489225109213	0.323807440430381
TCONS_00014510	linc-PPP1R3B-3	TCONS_00014510	37.3715356875045	0.383074605089158	24.0202516185549	0.554478018952792	-30.7650936919983	0.575485337149768
TCONS_00009908	linc-CDH6-7	TCONS_00009908	53.0460372508969	0.175824926955825	41.8693179116138	0.259990339385079	9.02701323855258	0.857517432251552
TCONS_00002307	linc-C1orf201-2	TCONS_00002307	4.1088149733724	0.0159081362794917	3.84663834180959	0.0173115023048127	5.8019788424348	0.00787470018814563
TCONS_00007321	linc-THPO-2	TCONS_00007321	4.17753296253685	0.771051122833533	-3.64677366511137	0.788797339752973	-14.2530855381318	0.438532576352047
TCONS_00014909	linc-ERICH1-4	TCONS_00014909	21.3897966843564	0.195530259709897	19.0236454684013	0.22481317965757	22.9292142713833	0.279215152644303
TCONS_00014900	linc-ERICH1-7	TCONS_00014900	3.21848885369589	0.117360247584347	2.04959748281425	0.293319121203797	5.08182007982735	0.0536123733156951
TCONS_00014902	linc-ERICH1-8	TCONS_00014902	1.14060985940813	0.730667415797138	3.02945132923898	0.334784115474992	1.92170705475245	0.650959544920738
TCONS_00026327	linc-KATNAL2	TCONS_00026327	0.189115326806013	0.877800960474648	-0.0932271807874576	0.936294772714351	2.25978969679441	0.151386169016619
TCONS_00027818	linc-ZNF814	TCONS_00027818	26.0305185832885	0.554789757856389	17.988626078759	0.666942168776598	-16.9957820031821	0.763599058271756
TCONS_00002901	linc-PEX13	TCONS_00002901	-1.37411508903674	0.63909435965529	-0.0227709979820903	0.993462138561254	1.03957633630784	0.781982619308235
TCONS_00007884	linc-TMEM154	TCONS_00007884	5.71756981171125	0.026724117059887	2.83361001573539	0.24777480174667	3.86473196904027	0.243579376034319
TCONS_00021305	linc-SLC38A2	TCONS_00021305	-387.599604317992	0.247274204592548	-421.296721408742	0.184704220116279	-132.002734282194	0.758712229062073
TCONS_00024238	linc-NOB1	TCONS_00024238	0.288896641646571	0.764073149858252	0.521638946469988	0.56763342552742	0.690676562469496	0.575624416942458
TCONS_00021771	linc-C13orf31-1	TCONS_00021771	-1.66384033070642	0.347084831236024	-0.444342410568924	0.79125460083673	-0.82415164020621	0.716483202975362
TCONS_00028098	linc-C20orf196-2	TCONS_00028098	26.8415457202328	0.342730359055536	49.6657506916708	0.063793253879491	12.7976040275922	0.724291090296804
TCONS_00001482	linc-ZSWIM5	TCONS_00001482	-0.557496677087269	0.170633206788405	-0.745592738229572	0.0530939835637983	-1.03166511315426	0.0477153165003066
TCONS_00001484	linc-STIL-2	TCONS_00001484	-2.83098969061721	0.373395276220611	0.0617818144784896	0.983663400831571	-2.09358731060172	0.607705741180679
TCONS_00001662	linc-PRKAB2-2	TCONS_00001662	3.50335651661657	0.375187144429874	2.00955684147084	0.591774301241951	-0.749703574833257	0.882363047093865
TCONS_00022061	linc-RBM26-5	TCONS_00022061	-0.278415294021074	0.566334283529062	-0.344760091898268	0.453915576292443	0.584491618345411	0.3475461271458
TCONS_00019399	linc-AQP11	TCONS_00019399	-3.39351630148204	0.339210575302833	-1.73454760168715	0.606578341442196	-1.08562095123323	0.811574597869773
TCONS_00008989	linc-FRG1-1	TCONS_00008989	1.1831411187144	0.0923089355778089	1.91644307908049	0.00393620632359973	1.07951504913139	0.231213016468069
TCONS_00018114	linc-ITIH2-6	TCONS_00018114	1.32476116875108	0.0817844701654715	1.67234380439278	0.0203643727931101	1.63623660498461	0.0936131876183266
TCONS_00029073	linc-LOC100132288-2	TCONS_00029073	-0.616822127237772	0.133290296011421	-0.366387185491433	0.347378694301116	-1.04261754245602	0.0475792225894443
TCONS_00000006	linc-TMEM56-3	TCONS_00000006	38.5971886947758	0.448455483729209	30.0327700517744	0.534015318064587	-47.2939894228978	0.468769773821235
TCONS_00011815	linc-UBR2-2	TCONS_00011815	-36.9641075639734	0.242322830411429	-30.2847967728584	0.312512012796899	-11.4390301293355	0.777898591525448
TCONS_00013800	linc-FIGNL1	TCONS_00013800	-2.5948335486518	0.120271504154513	-2.18456919842083	0.167916529538627	-5.17577142860946	0.0154545674016652
TCONS_00010575	linc-FAM153A-2	TCONS_00010575	-0.985965000533915	0.883800349340117	0.950522938332988	0.881885450662405	-3.44782124284726	0.690114757439517
TCONS_00010576	linc-FAM153A-2	TCONS_00010576	-4.1132122386867	0.797216834989393	6.85460728700398	0.651574802309327	18.4216489598736	0.369178393593752
TCONS_00009444	linc-POLR3G-11	TCONS_00009444	-39.6644414118083	0.44516220803885	-48.9189961787037	0.320625023608697	-60.8113602449133	0.361128698989393
TCONS_00012453	linc-TRIM39-1	TCONS_00012453	-6.06455969273171	0.196817771919615	-5.03571890806879	0.258516782463629	1.20885232086132	0.841074247487284
TCONS_00013322	linc-LFNG	TCONS_00013322	331.24099933232	0.144857353422628	141.558680584864	0.511527027745177	-63.8007498607053	0.826789373874532
TCONS_00017795	linc-ARL5B	TCONS_00017795	-3.40487079654496	0.491721267999633	-3.6088033990744	0.442176813755127	-5.74352973187327	0.365522620085724
TCONS_00002935	linc-MTHFD2	TCONS_00002935	11.4535464518087	0.509143753263659	32.8387499350329	0.0455487666902976	9.36921374790533	0.673610190649691
TCONS_00010144	linc-MRPL22	TCONS_00010144	0.118412415168506	0.741608586588976	-0.0495203893608709	0.884394383762759	0.639957371158779	0.164127537868347
TCONS_00010141	linc-G3BP1	TCONS_00010141	-6.31508402564981	0.172649532168727	-9.02463949639382	0.039633170597681	-9.7204215649359	0.101400222970879
TCONS_00009942	linc-ZNF131-1	TCONS_00009942	-4.65972407428769	0.256638123693518	0.0023864283599326	0.999511515163161	-6.11383788430116	0.245626470970229
TCONS_00011098	linc-FAM153A-2	TCONS_00011098	-10.0121416493859	0.548638465491547	-11.9608866025243	0.449839717392842	-3.77681064993882	0.859929070503178
TCONS_00005805	linc-CBLB-7	TCONS_00005805	6832.64206920108	0.340894032064504	436.433429141523	0.948873925487865	-1351.14059006834	0.883253942246597
TCONS_00028917	linc-C21orf62-1	TCONS_00028917	229.705339015952	0.347588469122989	431.483560124633	0.0624684051231947	181.14623959893	0.563509047010609
TCONS_00029762	linc-MED15	TCONS_00029762	1.97240837822924	0.10532710249333	1.29547782251008	0.262316563302684	-0.157369546081834	0.91981766617097
TCONS_00022986	linc-ARF6-1	TCONS_00022986	-1450.52503258553	0.173605412706789	-1880.06733419632	0.0627021870485814	-287.03060645649	0.833789675105412
TCONS_00012841	linc-PDCD2-3	TCONS_00012841	0.0778030661079218	0.818560600311261	0.124067452037639	0.699673679315206	0.496480970721782	0.253208238783034
TCONS_00017659	linc-SPRY3-2	TCONS_00017659	388.487440309154	0.340731581967921	99.5448678827789	0.796932435309849	-330.776539938621	0.526988831913022
TCONS_00026271	linc-ARHGAP28-2	TCONS_00026271	4.08682694958129	0.483538822449456	1.48453333855452	0.788456966044049	9.45194424651436	0.205981448357703
TCONS_00001140	linc-NBPF15-2	TCONS_00001140	-0.376519766437977	0.925652087392353	4.32406526875218	0.25813433075541	-0.68530292436506	0.894597767757424
TCONS_00001141	linc-NBPF15-1	TCONS_00001141	0.01916807719862	0.455677162558987	0.0181839552992189	0.455512353598204	0.0747950944299054	0.0228499579255971
TCONS_00001146	linc-ADAMTSL4	TCONS_00001146	-24.8674505953843	0.491894109333558	-17.7392317857977	0.605186983059039	5.0744973393958	0.912902636002189
TCONS_00015659	linc-PRSS3-5	TCONS_00015659	3527.32598769048	0.443225459409722	5630.08770034077	0.196614017324141	-2143.6134575553	0.716307513913829
TCONS_00005910	linc-RFC4	TCONS_00005910	32.6842595345608	0.054079664539665	29.3504203802789	0.0682051008789965	46.433504099484	0.0327187383465421
TCONS_00029180	linc-ITGB2-1	TCONS_00029180	8.87351457935404	0.489536329833858	-0.644973528894872	0.9577685974302	-11.1877697049743	0.49673624019196
TCONS_00029181	linc-ITGB2-1	TCONS_00029181	10.341148039243	0.274583556832502	12.665348313278	0.158059049384614	21.2528330392746	0.0795675564865869
TCONS_00003167	linc-RNASEH1-5	TCONS_00003167	9.36932565999945	0.0764480038513871	4.3030189444186	0.391454430689049	11.8541365473904	0.0803870430286511
TCONS_00003161	linc-RNASEH1-3	TCONS_00003161	-0.825713930913793	0.752039133096996	0.397010848919921	0.872734081250226	1.95501221944521	0.559488092154961
TCONS_00015556	linc-SLC31A2-1	TCONS_00015556	154.30922646159	0.397683872523387	275.39877524104	0.111117208332147	296.609524672496	0.204544669230187
TCONS_00023919	linc-THBS1-1	TCONS_00023919	90.2377557369333	0.322259707486334	38.1056058027672	0.65950902861393	-2.80082168240951	0.980889901025002
TCONS_00009423	linc-BTF3-2	TCONS_00009423	0.816756439827817	0.0559664576515579	0.93265983091917	0.0212563429386257	1.47531362847282	0.00697645237372026
TCONS_00009428	linc-PDE8B-2	TCONS_00009428	2.29047115246954	0.371910380841394	2.12581003254718	0.382191806336384	4.48015167823542	0.172851899331405
TCONS_00017518	linc-NAP1L2-3	TCONS_00017518	9.89515682585566	0.0154061477383605	9.90381701863378	0.0105324193481337	7.52962767728636	0.151206037415725
TCONS_00020260	linc-DHX37-22	TCONS_00020260	-2.60482843545716	0.620513316311077	-1.42806175436239	0.774712594024322	6.48837983766618	0.335862918304199
TCONS_00011213	linc-TCP11-4	TCONS_00011213	2.96771318133797	0.340349085096971	0.793819148432823	0.788061881934489	3.92373012178619	0.325418694652901
TCONS_00014849	linc-TRMT12	TCONS_00014849	51.300386061549	0.365579555279598	62.2514346261484	0.246832780381722	-57.5506704992095	0.428540256420236
TCONS_00025371	linc-RPL19-3	TCONS_00025371	21.5877097278991	0.378423408574221	17.7439309316847	0.445248494325522	-35.261086799352	0.261636713154298
TCONS_00019560	linc-CTSD-3	TCONS_00019560	-18.8493534533684	0.00124793804897645	-21.9821352129121	6.88767025948324e-05	-33.1587055036686	8.58592719623174e-06
TCONS_00028641	linc-CD93-3	TCONS_00028641	-1.0726020609256	0.29186917322468	-0.0158241158594675	0.986924449605256	-0.472031596224806	0.717610114625779
TCONS_00003497	linc-IGFBP5	TCONS_00003497	-0.712653943274795	0.892389891105327	0.156261477946282	0.975046948230772	7.22022095942965	0.284736627207322
TCONS_00007398	linc-RAP1GDS1-2	TCONS_00007398	1.45259478207872	0.710373097728838	-1.43019787915987	0.699822366713319	-3.4454917184543	0.491947137116562
TCONS_00019588	linc-UEVLD	TCONS_00019588	-3.15159806751186	0.170527889274923	-2.75679646613044	0.206233854495257	-1.48252480318429	0.615328562240238
TCONS_00007049	linc-CHRD	TCONS_00007049	-2.2820202321109	0.0487475320699791	-2.15754456073098	0.0494338373907187	-1.31664417240625	0.375836413278573
TCONS_00010180	linc-CPEB4-3	TCONS_00010180	2071.32861187646	0.644886331433702	-1627.03574307455	0.702653931953009	833.564615474065	0.884976962368706
TCONS_00023706	linc-LCTL-2	TCONS_00023706	-0.104504522504471	0.897439059562816	0.281666475124692	0.714090220572981	-0.257208156887041	0.804542972052728
TCONS_00011589	linc-SHPRH-3	TCONS_00011589	13.8265748370493	0.446027233377316	-1.38431899914069	0.935893374769976	6.72341361862326	0.772592531773206
TCONS_00017006	linc-AGTR2-2	TCONS_00017006	-17.6577901421273	0.217719928973148	-18.5283194385872	0.17253197236472	-34.2825489996529	0.0616768709141792
TCONS_00008639	linc-FSTL5-2	TCONS_00008639	193.508746028707	0.538733219189648	7.85110484810033	0.979021681354412	-7.95678120512066	0.984271994496575
TCONS_00014980	linc-C8orf86-3	TCONS_00014980	5.38485077021913	0.635288559959739	-5.41076092418214	0.615272393069339	-3.16936119567701	0.827633973008058
TCONS_00004852	linc-LOC285033-4	TCONS_00004852	18.8797856212492	0.552181901402163	18.2363373385353	0.54482315901999	-47.1347280969216	0.24673059443827
TCONS_00028006	linc-JAG1-10	TCONS_00028006	-33.4476711058061	0.295848166617524	-31.8681679236634	0.293577414905657	-26.633593226924	0.516271778692098
TCONS_00012113	linc-SLC17A2	TCONS_00012113	5.34682436818775	0.450484482332266	3.21801363356398	0.632054746160348	20.9536318154489	0.020758295679505
TCONS_00012114	linc-SLC17A2	TCONS_00012114	-0.149420271277941	0.885948432173006	-0.898433439796067	0.362922989901949	-0.867828511671187	0.515720462505762
TCONS_00001982	linc-ADC	TCONS_00001982	3.75030128409033	0.182754497673407	3.81312891603806	0.153099394903387	14.2905223788649	6.65107517509718e-05
TCONS_00014342	linc-MAGI2-3	TCONS_00014342	-2.29394695321124	0.260327095096842	-1.70119397900449	0.378837380359704	-4.34098120906193	0.0963469856732
TCONS_00002980	linc-SLC20A1	TCONS_00002980	-1.68705599420818	0.513914765582525	-2.37972250228388	0.331448646916182	3.14567346067936	0.34229248252053
TCONS_00025498	linc-MGAT5B-2	TCONS_00025498	-10.3389991112759	0.443296020397048	-13.8955502131577	0.277105700479907	-14.3726089594976	0.405764752506398
TCONS_00010518	linc-GNPDA1	TCONS_00010518	-0.0102337790905178	0.993114947778132	-0.204280008289728	0.855862944255096	0.230055596498833	0.879722905940559
TCONS_00015568	linc-DIRAS2-5	TCONS_00015568	51.8084450790207	0.576336942019634	-55.1290198278349	0.530667624222917	-10.1873616654442	0.931712862268143
TCONS_00015564	linc-FAM75A7-12	TCONS_00015564	-0.263926961207072	0.594738733799273	-0.345492295935714	0.462680601733852	-0.114165816064651	0.857560387307562
TCONS_00010517	linc-ARAP3	TCONS_00010517	5.32746428658358	0.718090900043266	-5.90421136537102	0.673089391914124	-9.59987818830403	0.611819308188069
TCONS_00015562	linc-FAM75A7-3	TCONS_00015562	-1.36076897831294	0.646930539642664	-2.20613322105556	0.433502888383172	-1.33557893208561	0.7258448338919
TCONS_00005665	linc-KCNMB2-2	TCONS_00005665	24.4089101073984	0.753733788655843	-56.6849883190483	0.442216859396886	54.7784482950382	0.582832781054506
TCONS_00002290	linc-MTOR-2	TCONS_00002290	-0.0847272371991554	0.829121730149424	-0.212776815446709	0.56756856939378	-0.562496644906589	0.263401673856137
TCONS_00029347	linc-CRYBB1-1	TCONS_00029347	-55.4502449668562	0.0610497196742668	-50.2351124329669	0.0735854238825441	-55.9455725520494	0.140697066001924
TCONS_00019099	linc-ALDH3B1-1	TCONS_00019099	-1.31104701627143	0.263488518294638	-0.53384675838635	0.631309340809	-0.353494327357579	0.814178888966266
TCONS_00008650	linc-SCRG1	TCONS_00008650	-0.873614505385917	0.696804686724969	-0.0781794743668323	0.970671373070547	0.521179162924765	0.856123131140188
TCONS_00027716	linc-ZNF99-7	TCONS_00027716	-7.37863963847003	0.060173244725439	-4.8519525133458	0.192892481967121	-3.79653757173019	0.451306268203204
TCONS_00007971	linc-S100P	TCONS_00007971	-5.32809308505807	0.394628377237323	-0.697625790149832	0.906471328627772	-9.77070942647359	0.223164483697139
TCONS_00021656	linc-VPS36-1	TCONS_00021656	-6.30768523627165	0.51997151873374	4.31506780198328	0.642587361745626	7.97535557850218	0.525713396659975
TCONS_00004836	linc-PTCD3-2	TCONS_00004836	-846.825906784582	0.267117900696079	-706.384307399231	0.329064510178933	174.870307179864	0.858214296829952
TCONS_00004838	linc-PTCD3-2	TCONS_00004838	2.40398823638739	0.0117595260750631	2.46090850927806	0.00650959523176239	3.57422858581786	0.00344405467435793
TCONS_00001219	linc-RNF2-2	TCONS_00001219	-4.47292050497117	0.420726497224106	-0.210636015009167	0.968117226438655	-5.98457474832215	0.400711088996145
TCONS_00029691	linc-RBFOX2-1	TCONS_00029691	-0.848362333074302	0.397788193861189	-1.44765276770089	0.127813943809441	-2.35133859221469	0.0671635864635253
TCONS_00013664	linc-VIPR2-2	TCONS_00013664	-0.642526614667325	0.176985846054942	-0.812624916080217	0.0715656753641671	-0.444145490203487	0.466914405286828
TCONS_00029886	linc-XBP1	TCONS_00029886	-0.251450099690176	0.422589075054669	-0.526833354427132	0.0760592683401377	-0.628966884746386	0.117310980254457
TCONS_00010284	linc-CDH10-1	TCONS_00010284	47.0805340708723	0.403697828812966	39.1027906491618	0.464607289134657	112.353227742869	0.119758980111432
TCONS_00022884	linc-RTL1-1	TCONS_00022884	-5.41413505755843	0.151422970598538	-8.20247165794426	0.0217051417988988	-6.36671950333419	0.188285745152622
TCONS_00017944	linc-KIAA1462	TCONS_00017944	-3.7065886287606	0.742463651606201	-4.78820830728089	0.654415488357676	-11.5548862905963	0.424138918679211
TCONS_00022885	linc-RTL1-1	TCONS_00022885	0.319979661881896	0.89796067439837	1.97012166653193	0.404910129119447	-0.947367784522094	0.767094664622587
TCONS_00015015	linc-IMPAD1-1	TCONS_00015015	-0.395510028329028	0.731611168400229	-1.38537920464731	0.204860557053697	-0.0180753158388493	0.990244983061267
TCONS_00003451	linc-EVX2-8	TCONS_00003451	-14.5006487398213	0.304946398769798	-18.8643040520505	0.159129648352706	-22.1301452357523	0.221874158392884
TCONS_00004339	linc-FAHD2B-2	TCONS_00004339	2.15422292417567	0.626708652016762	1.6383805587097	0.696502042032211	4.8717563237008	0.390780549585276
TCONS_00011628	linc-TCTE3-6	TCONS_00011628	-1.18057767409591	0.153557093018735	-0.581919861782159	0.45856763379853	-1.03071883186507	0.331371864266551
TCONS_00007688	linc-CCDC111-1	TCONS_00007688	-7.7371416648632	0.252436032511067	-5.72185015749103	0.372255054452001	-3.38288197231047	0.696464004525702
TCONS_00011303	linc-TSPO2-2	TCONS_00011303	-0.459432255687834	0.613759594677755	-0.11316719622657	0.895710824050657	0.796723155922798	0.49472556837588
TCONS_00011302	linc-TSPO2-2	TCONS_00011302	-10.6938132956497	0.0510122282655588	-9.75026649296582	0.060668383288413	-7.17716039397386	0.307641002192324
TCONS_00017715	linc-WNT8B	TCONS_00017715	19.1911457095758	0.21939739848968	13.3402874893948	0.368161320573623	34.2267074918753	0.0873048485043396
TCONS_00001025	linc-CDC7	TCONS_00001025	-39.2032723732539	0.148147938907491	-14.9926510726444	0.560117038216551	-8.85514682909711	0.799079989787437
TCONS_00001027	linc-DR1	TCONS_00001027	-22.2817055766171	0.136473751122175	-25.6506223444881	0.0705155211205686	-47.838873940918	0.0124583198331123
TCONS_00004340	linc-FAHD2B-2	TCONS_00004340	-0.872032990125253	0.437193111434093	-1.12699606649722	0.289550429674321	1.47851057103444	0.304050615603182
TCONS_00000317	linc-TTC24-2	TCONS_00000317	-1.71570215758679	0.0642179341657848	-1.82972953116265	0.0373249456158496	-0.649394627053226	0.585376832268889
TCONS_00021224	linc-P2RX7	TCONS_00021224	-15.3079079357159	0.0644332737548686	-12.060506315863	0.12466698224456	-6.73425648607081	0.526343902215505
TCONS_00004657	linc-SNTG2-3	TCONS_00004657	-0.908198249501514	0.742763712085918	-2.81577844766099	0.283017474756918	4.13055362257062	0.243984502293393
TCONS_00028992	linc-SOD1-2	TCONS_00028992	-6.84077205775474	0.527404629237476	-14.6569276902105	0.152992122688722	-3.38031929646929	0.80757424545475
TCONS_00024435	linc-CDH5-3	TCONS_00024435	-0.45319097494086	0.306769693758586	-0.394947403612465	0.347656712088017	-0.13113110980407	0.817653485619962
TCONS_00026823	linc-SAFB-2	TCONS_00026823	-3.17797212696576	0.542442079440691	0.200907978694	0.967615161357204	5.39516089989875	0.419804147844377
TCONS_00029313	linc-CSTB-6	TCONS_00029313	-21.2655539703519	0.198891207450131	-7.59090287381754	0.628925493939374	2.23251229945255	0.916279921046476
TCONS_00017380	linc-RBMX-2	TCONS_00017380	23.6854359617324	0.115573476012614	14.2207503190631	0.319464652802475	16.4559340625282	0.394166539988585
TCONS_00027891	linc-TOMM34	TCONS_00027891	3895.01692939326	0.469953218899774	1025.38707811048	0.841061230941572	-9042.89271098044	0.190417966500315
TCONS_00022626	linc-DLK1-3	TCONS_00022626	-4.6732674055716	0.826148181250181	1.8475017390267	0.927044520679028	-27.5129860558587	0.312883398895793
TCONS_00018246	linc-C10orf11-1	TCONS_00018246	-1.58189865113348	0.460053743944222	-1.64554956905294	0.417701168128258	-1.54080299668751	0.57463826580451
TCONS_00024507	linc-ZNF469-3	TCONS_00024507	-5.47907894669386	0.33472148255789	-0.41227141425275	0.939017235584713	-4.26313191180377	0.558340725421769
TCONS_00000870	linc-WDTC1	TCONS_00000870	1.81233795098927	0.349850675548936	-0.924368231436483	0.615203604315844	0.6271371760545	0.80085078861804
TCONS_00014557	linc-MBOAT4-1	TCONS_00014557	-0.397601370572552	0.95121651607528	-5.88938910918444	0.339053918083739	1.38118085739475	0.868329257901953
TCONS_00010927	linc-C5orf39	TCONS_00010927	3.63286014444508	0.130008601228764	2.98671971714592	0.189437243919511	-3.90045142658991	0.204938124880106
TCONS_00016566	linc-PRSS3-1	TCONS_00016566	30.9568105855965	0.328032656140205	46.5487338184827	0.120659496146258	75.8802380649179	0.0611322798763734
TCONS_00028752	linc-COL18A1-4	TCONS_00028752	-263.590808592275	0.0979005724170337	-109.19209018154	0.470176103880491	-241.419644450717	0.237331955320304
TCONS_00020151	linc-PUS3-2	TCONS_00020151	-0.630776458875824	0.257356269504985	-0.599215674643563	0.256526414618609	-0.634461714459394	0.374284964521505
TCONS_00008693	linc-IRF2-1	TCONS_00008693	-1.07868489460714	0.0373992812480687	-0.723005187827516	0.141695789391719	-0.979486260994055	0.140840799836926
TCONS_00023832	linc-TTC23	TCONS_00023832	2.71321962377756	0.113464645064854	3.03922183425391	0.0614053543632539	3.39947519916952	0.121893880049192
TCONS_00023836	linc-LINS-1	TCONS_00023836	22.4158057460469	0.577513995305948	6.1033487782992	0.872953342892753	3.16630149069827	0.951068082708844
TCONS_00012717	linc-C6orf226-1	TCONS_00012717	5.67010561576424	0.592602433258692	4.6615855216057	0.642749298439892	5.80566536683594	0.669133532888462
TCONS_00013597	linc-MKLN1-2	TCONS_00013597	3.22296851872707	0.0812775133019689	3.80933439509412	0.0296563953899807	2.63680953868845	0.266332189163917
TCONS_00013599	linc-MKLN1-1	TCONS_00013599	11.2108724992483	0.0871875282031005	15.8768912005946	0.0104971677572521	11.0130248600661	0.190238559461518
TCONS_00021786	linc-NUDT15-4	TCONS_00021786	-10.5840073322969	0.321242478101628	-7.0820861482513	0.484103450220737	3.95965625268333	0.772323054776411
TCONS_00020261	linc-CHFR-2	TCONS_00020261	-4.76674851512551	0.0825280026180323	-6.79341879592008	0.00894169985394836	-3.46902285997482	0.324819411372073
TCONS_00010240	linc-BRD9-1	TCONS_00010240	7.76347700480939	0.0362189278979256	7.72507527113519	0.0279356164024266	8.11839177780381	0.0877828489122862
TCONS_00000506	linc-COL9A2-2	TCONS_00000506	4.97736495384674	0.2688168333383	2.81293168099385	0.510067662403644	6.847763536656	0.235296782396264
TCONS_00025258	linc-C17orf97-3	TCONS_00025258	2.59931368012825	0.330996639274527	1.13929458990169	0.653333387611104	5.35701574965506	0.117822350460806
TCONS_00025520	linc-CCDC40-3	TCONS_00025520	-2.48496843450786	0.511992889478921	-2.877310933595	0.423282429240238	-3.05710864212443	0.529173166169965
TCONS_00018033	linc-LBX1-2	TCONS_00018033	25.8249998095548	0.331657443546529	11.0109769913986	0.662614975934774	-18.3428176526474	0.590795185007266
TCONS_00005763	linc-CX3CR1-1	TCONS_00005763	8.6488871251093	0.313532979551108	9.97336560992136	0.22026593059931	23.2341091251058	0.0343774689405281
TCONS_00005819	linc-C3orf17-2	TCONS_00005819	-2.5695984313813	0.0636511237706679	-2.24210455528392	0.0880091157237163	1.23088568781328	0.488962081278469
TCONS_00011412	linc-FGFR1OP-5	TCONS_00011412	-9.17307935857391	0.0634299886124333	-4.1091895470135	0.381231908409162	-18.5732193546638	0.00328923989504517
TCONS_00026934	linc-ZNF253-2	TCONS_00026934	-5.28224911794803	0.463614185736182	-9.30573879842875	0.173056790692563	-10.8506139022119	0.240042871165748
TCONS_00028493	linc-C20orf196-1	TCONS_00028493	0.147942873394859	0.835004782029184	-0.0669059630816627	0.920877285484557	0.592563015071924	0.515115499080948
TCONS_00001909	linc-SAMD11-4	TCONS_00001909	-0.336386568170305	0.536535478226241	-0.461964060427279	0.370656749762482	-0.728673295091231	0.296147817690772
TCONS_00013025	linc-GNAI1-2	TCONS_00013025	36.0855371033328	0.452645342094248	20.0197378976049	0.660459863623552	93.4845695745341	0.128761404289677
TCONS_00019155	linc-APOC3-1	TCONS_00019155	-0.456328067372242	0.651333016970248	-0.512185508286169	0.592721223505143	1.61589062416507	0.211616811855474
TCONS_00002818	linc-ATP6V1C2-3	TCONS_00002818	2.7371899018649	0.594523034026612	-0.282949583120529	0.953736445088162	8.80211126010582	0.181470059881163
TCONS_00019562	linc-CTSD-3	TCONS_00019562	-2.77003602216275	0.430972960645495	-2.99861470026028	0.368617826526286	-2.45267306675573	0.586550452476739
TCONS_00016334	linc-FAM75A7-8	TCONS_00016334	-68.2371468061902	0.292136929350925	-33.341029562377	0.587439105911335	-101.213958365693	0.222808262457507
TCONS_00024442	linc-AGRP-AS	TCONS_00024442	-0.163194740319326	0.699116091621844	-0.437499999613558	0.274288889852267	0.162685736431276	0.763756503764067
TCONS_00000096	linc-SLC16A1-1	TCONS_00000096	0.341737342091233	0.944170658500943	1.54195774415763	0.738969118400282	-2.57620970865091	0.680458752768025
TCONS_00000095	linc-PPM1J	TCONS_00000095	-0.656368989135613	0.222859781028229	-0.9840742330623	0.0536893606970838	-1.20289163694433	0.0811695361528424
TCONS_00015825	linc-FAM75A7-7	TCONS_00015825	0.534722685798054	0.556423468012481	1.02038922169226	0.23634510657653	1.1847484921652	0.309211533198395
TCONS_00000094	linc-ALX3-2	TCONS_00000094	-0.016219956428593	0.967775266344822	-0.24300342610665	0.523237153387191	-0.183311655397264	0.721712455471602
TCONS_00015775	linc-KIAA0649-1	TCONS_00015775	1.10388559300293	0.241809176199716	1.26242428324685	0.157954853865128	1.47767249591267	0.221605211914479
TCONS_00020685	linc-AKAP3-4	TCONS_00020685	2.56425377686837	0.385564858735713	2.88792185499722	0.302711900453021	11.9387897152678	0.00154536321158372
TCONS_00001043	linc-TMEM56-3	TCONS_00001043	-7.99907882006652	0.49422370298755	-9.72810176298682	0.380585703111481	4.41712453534833	0.768448114596698
TCONS_00005744	linc-XPC-4	TCONS_00005744	-0.576937306893086	0.867246846278141	0.893349917815709	0.784895279302395	5.25314441883362	0.234807211598943
TCONS_00008877	linc-EXOSC9-6	TCONS_00008877	2.35378302508761	0.36893988701337	-0.465156184886459	0.851535784486286	0.793054025434577	0.813397982847951
TCONS_00023094	linc-RALGAPA1-4	TCONS_00023094	-0.0950454895644682	0.949371107920347	1.84992821977116	0.192114142319956	2.41153845248506	0.208495204026368
TCONS_00018410	linc-PITRM1-4	TCONS_00018410	-0.442842662009177	0.821568798414934	1.7732432277065	0.340742988629548	-2.65428436452155	0.29142363331384
TCONS_00027223	linc-ZNF708-3	TCONS_00027223	-2.92000201653137	0.438742048350562	-1.1757116729844	0.742394342883941	-0.544023916557449	0.910427555829585
TCONS_00000956	linc-PRKAA2-1	TCONS_00000956	-70.6183580195257	0.264743920501977	-70.8845896555826	0.237778002394186	-10.9351765827949	0.892906169232835
TCONS_00011845	linc-MTRNR2L9-3	TCONS_00011845	-9.13313040170958	0.0796688933521471	-12.5413549974859	0.0110173075347089	-6.55446143795823	0.327044073931322
TCONS_00020953	linc-PXN	TCONS_00020953	4.15815704745617	0.539232878962037	-2.07313578542782	0.746884955417352	-4.74993762945757	0.584330564335679
TCONS_00015553	linc-CBWD3-4	TCONS_00015553	0.0582967875820832	0.912659548449973	-0.1226961706146	0.807664905336801	0.188131427769356	0.782455007282042
TCONS_00002830	linc-MYCN-1	TCONS_00002830	1539.61075352685	0.223672196085424	728.041386432182	0.544232612398272	-650.250139887097	0.688701359090861
TCONS_00000890	linc-ZC3H12A-4	TCONS_00000890	0.192291385681749	0.690831047644542	0.34671861893509	0.449418711636489	0.335879469573483	0.587850233314658
TCONS_00025293	linc-ALOX12-1	TCONS_00025293	2.01358196934572	0.148199200341927	2.26754735299236	0.0858356632407371	0.431662284311949	0.809132896855852
TCONS_00020666	linc-ZNF10	TCONS_00020666	2.90417656176078	0.518585764665161	3.15873385670279	0.459041055405916	0.136198582148673	0.981163688184564
TCONS_00016926	linc-NAP1L2-4	TCONS_00016926	193.989097533419	0.154113676767527	10.8502709420312	0.933079459060776	-74.0764684855677	0.671483420013173
TCONS_00012543	linc-PM20D2	TCONS_00012543	-25.0874180952787	0.338894455116213	-30.7295523213513	0.216582779673298	20.5529701097123	0.541199613068835
TCONS_00017681	linc-C10orf137-1	TCONS_00017681	-3.92046760709	0.00315842679472354	-2.52329320964558	0.0456416521513243	-1.58744245326256	0.353056385762386
TCONS_00018439	linc-KIN-1	TCONS_00018439	-0.432295336047112	0.730035328832867	-0.886638150930609	0.45536652872681	-1.16845599335159	0.466786227898701
TCONS_00009704	linc-GCNT4	TCONS_00009704	-18.6006945658924	0.260806274315528	-20.8135974054085	0.184448576373518	-9.438002401118	0.656441727194807
TCONS_00006634	linc-ALDH1L1-2	TCONS_00006634	-5.1372274017392	0.0387654796915787	-4.74741963945794	0.0440379432598913	-7.93596927894428	0.0126734317554915
TCONS_00003819	linc-MERTK-3	TCONS_00003819	-5.81648776025602	0.273052423347459	-0.393082717188225	0.937778033722164	-5.66415559168403	0.405195419652286
TCONS_00023601	linc-TRPM1	TCONS_00023601	-3.95743164904597	0.0508621096383102	-4.75487773808596	0.0132535551455165	-1.67564277328315	0.519687152852688
TCONS_00014745	linc-CSPP1	TCONS_00014745	-0.637474210276326	0.118333452052266	-0.55332537623339	0.152933109688293	-0.710347970081984	0.174732925484851
TCONS_00005481	linc-ATP13A4-8	TCONS_00005481	2.24001222305125	0.806973141867723	-3.71343144742808	0.66926859100533	-4.24774355005386	0.717775354885496
TCONS_00002709	linc-POLE4	TCONS_00002709	-0.232130590354779	0.854406504395886	-1.11419726168232	0.352802149071503	2.18545743556088	0.177390491672858
TCONS_00017001	linc-TMEM35	TCONS_00017001	0.488425355750509	0.849057984949181	-0.4068329129275	0.86723864118142	6.73009372770574	0.0403688449494595
TCONS_00024630	linc-C16orf58-1	TCONS_00024630	-2.06729773838146	0.325799787791466	-2.77653955644688	0.163820957551002	0.0401296019737623	0.988134702887757
TCONS_00007487	linc-CLRN2-1	TCONS_00007487	61.0166184514585	0.027093735246428	67.0006130585688	0.0104263045548105	132.920085643146	0.000161032090094085
TCONS_00022409	linc-PYGL	TCONS_00022409	0.591244004272994	0.224010999912091	-0.0767467868004411	0.867908397823238	-0.212020122874057	0.733935915069792
TCONS_00022460	linc-ARHGAP5	TCONS_00022460	-5.95180809571835	0.416119786776351	-3.98264369543851	0.56617446089687	-8.72948076982328	0.352141728512064
TCONS_00021281	linc-RBP5-2	TCONS_00021281	-132.142946451997	0.295489996769917	-125.768306003942	0.293735714852646	-105.106713584903	0.516422207678434
TCONS_00015119	linc-AZIN1-1	TCONS_00015119	5.58947415010345	0.470362668044489	12.6428367718482	0.0847131851153354	16.8705764748152	0.088819004831015
TCONS_00018450	linc-DNAJC1	TCONS_00018450	-3.06703363934567	0.384710231451243	-1.72397293364207	0.606477581315336	-3.46562475710814	0.443607518675619
TCONS_00022374	linc-MED6	TCONS_00022374	12.1550829031884	0.419191272283985	16.3684119615159	0.251166612391687	-3.35582664199219	0.861929453145169
TCONS_00026226	linc-CETN1-2	TCONS_00026226	0.00543332116871363	0.997959299461354	1.24610161550414	0.536132354135653	2.86028343587917	0.293318553594381
TCONS_00019667	linc-SLC25A45-5	TCONS_00019667	534.664331433565	0.556837694207844	890.901954879879	0.301719063161871	1.15100206502279	0.999212911038608
TCONS_00019669	linc-SLC25A45-5	TCONS_00019669	3240.67519102185	0.0759477641073772	1932.85564891322	0.264800894578322	588.646860935806	0.801761637821599
TCONS_00027426	linc-ZNF582	TCONS_00027426	-0.42681339527818	0.861656373425535	-0.714105882908551	0.758486939908222	0.749799363153169	0.811254376585995
TCONS_00017455	linc-AGTR2-1	TCONS_00017455	2.96183751233244	0.12901991873856	2.23797726381364	0.226664952965966	4.19594554297115	0.0933640754260938
TCONS_00023252	linc-DET1-1	TCONS_00023252	-0.211516066508985	0.863296415758711	-0.056462809938127	0.961344298035586	0.804556444493014	0.609394051409495
TCONS_00028191	linc-ARFGEF2-12	TCONS_00028191	11.7032685033214	0.31535780154577	19.431104157335	0.0784515362769076	15.0377158223263	0.314244483988649
TCONS_00011119	linc-TSPO2-2	TCONS_00011119	1.11782864794338	0.375445652332245	1.16618435904996	0.329490581411005	-1.29421060842244	0.423474428726776
TCONS_00019081	linc-CTSD-3	TCONS_00019081	-1.32242344898631	0.0996477868235004	-1.10826239857716	0.145756288951342	-2.41207971512256	0.0189744010843821
TCONS_00020723	linc-GUCY2C	TCONS_00020723	-0.700009354604125	0.744183726788652	0.899782635280584	0.658252678780567	1.4294272718063	0.603184338687582
TCONS_00001570	linc-GBP5-2	TCONS_00001570	-26.1171220188127	0.312191958791552	-29.4402126059408	0.22952843278944	-32.1103762353234	0.332439034363486
TCONS_00007758	linc-GNPDA2	TCONS_00007758	-0.0709958668318225	0.972980606816402	0.816180016389126	0.681339423057692	0.643593733087497	0.810706132960449
TCONS_00014512	linc-ADRA1A	TCONS_00014512	-265.0218060222	0.257715350110634	-304.942201820618	0.16953652082118	-359.125691170981	0.231521776555614
TCONS_00015178	linc-NDRG1	TCONS_00015178	-4.02248884483572	0.71279548251781	-5.96762286198331	0.564662855961988	-18.1784200389821	0.194060736946659
TCONS_00023479	linc-ARNT2	TCONS_00023479	3.6990776323566	0.300010912558604	3.68321439256193	0.276474215978625	1.1402843863616	0.803292641302972
TCONS_00025133	linc-LSMD1-1	TCONS_00025133	1.64249875270109	0.636291057449603	3.59233882054674	0.275196387637301	1.94432133902656	0.66236036696809
TCONS_00026299	linc-PSMA8-4	TCONS_00026299	0.00878853266313064	0.786549196827942	0.00697350022483037	0.820751726137259	-0.00775242424919944	0.852188358156107
TCONS_00024265	linc-XPO6	TCONS_00024265	2.06436082234503	0.696121452990198	3.15080639864786	0.529560559130865	7.46602036416162	0.270276820608111
TCONS_00023896	linc-ARHGAP11B-2	TCONS_00023896	2.35143551851156	0.390162785183502	4.79906209386358	0.0640401404076097	5.990342926764	0.0873530579879474
TCONS_00028826	linc-USP16-7	TCONS_00028826	29.4654593846325	0.238173403306	9.79090080751187	0.679562998485936	-4.16359457585986	0.896624226745362
TCONS_00012913	linc-STAG3L2	TCONS_00012913	220.169261952839	0.00222287710584828	239.716552519395	0.000436250493048098	276.138384767857	0.00277264319577232
TCONS_00017432	linc-ZCCHC13-3	TCONS_00017432	-40.9507328111001	0.0916492473268699	-26.399931052654	0.251878695268509	-61.0253603686523	0.0497907006941776
TCONS_00008836	linc-HERC6-1	TCONS_00008836	-0.000713293233024676	0.962064080652256	-0.00482869318552362	0.734192053816427	-0.0107912221966479	0.574528074318479
TCONS_00023271	linc-ALDH1A3-1	TCONS_00023271	10.1714716275869	0.357936647211986	0.772405418057252	0.941341113463306	3.28743852346328	0.816788894177146
TCONS_00015940	linc-ACO1-2	TCONS_00015940	-0.623370044678006	0.75001251300565	-1.75606281773744	0.343700764393547	-1.32425021432101	0.597474526447053
TCONS_00023647	linc-INO80	TCONS_00023647	-5.28564712677741	0.164859168369202	-3.64662803014119	0.312498833377739	0.399093482253496	0.934865568009537
TCONS_00001323	linc-COG2-2	TCONS_00001323	-12.3927870186258	0.0622768384314556	-7.93623505895581	0.208476074190189	-1.08332638931885	0.899016137443398
TCONS_00019682	linc-MRGPRF-4	TCONS_00019682	-26.5705887682761	0.393150040583366	-30.5442921116337	0.300525272099143	-3.07205355477418	0.938635063940515
TCONS_00027982	linc-PPDPF-4	TCONS_00027982	0.27714911193925	0.983751216701293	16.0798358989944	0.212395379649252	-10.5866662972728	0.543876977097391
TCONS_00028267	linc-PPDPF-3	TCONS_00028267	-102.892682775275	0.0440201736411276	-116.619009501161	0.015992157145287	-79.9479234716259	0.222825685530173
TCONS_00010663	linc-NIPBL	TCONS_00010663	5.00566343184957	0.629986024364733	0.320277086207363	0.974073450616925	-0.310502577548712	0.981405026643425
TCONS_00007915	linc-AGA-10	TCONS_00007915	9.46918746144959	0.0295977527168559	6.21289212401697	0.132771852296278	-0.379673560967286	0.945882475704621
TCONS_00020609	linc-FAM101A-3	TCONS_00020609	-15641.5234417281	0.279994623215198	5237.93481156124	0.702983066251582	-23976.3610400784	0.196324000722478
TCONS_00018493	linc-ZNF32-5	TCONS_00018493	-0.898041926423495	0.0290542109414947	-1.04326807564066	0.00742443990921082	-0.998530451725754	0.0584841439368471
TCONS_00005219	linc-MFSD9-15	TCONS_00005219	0.405153156686274	0.442084054731942	0.37827312637103	0.449174962661782	0.103181941080853	0.878665544443458
TCONS_00026742	linc-MBP-4	TCONS_00026742	77.0326190988379	0.196663312160572	17.8195370794336	0.752991746969941	-26.4365873968982	0.729818712610307
TCONS_00023459	linc-TBC1D21	TCONS_00023459	1.00144094646949	0.0765158545831632	0.637387676605	0.234922426705838	0.915868412132331	0.206720272632335
TCONS_00019720	linc-RAB30	TCONS_00019720	0.63655658889169	0.841934900375762	4.92004317403526	0.103632424914748	-3.02467672691389	0.459701568625414
TCONS_00024244	linc-KCTD5	TCONS_00024244	0.592013304975835	0.382765387368808	0.642344010545066	0.317914867562619	-0.67935496429448	0.43466992518467
TCONS_00024245	linc-CLDN9	TCONS_00024245	-0.0387796745321277	0.927085208729915	-0.0856123716397194	0.831292067347149	-0.809589117578034	0.135715092530279
TCONS_00024294	linc-CALB2-2	TCONS_00024294	0.764353207259851	0.398463040490355	1.20591875646507	0.159823462201188	1.63060306618574	0.159722608373523
TCONS_00000416	linc-C1orf124-1	TCONS_00000416	0.953743305086949	0.815087930646577	6.69737559603142	0.0828546550372843	6.62861833037369	0.204478848976002
TCONS_00013117	linc-C7orf27-3	TCONS_00013117	-8.2737093118983	0.461255226348629	-2.84983790217264	0.789046044827178	1.92706256911122	0.893539641471394
TCONS_00021644	linc-TPT1-1	TCONS_00021644	-0.870932765339666	0.742997426496059	0.386983215164019	0.87790548777759	2.73209986419218	0.422230108610002
TCONS_00007979	linc-CPEB2-16	TCONS_00007979	1.00543955827788	0.760908836078328	1.98108886825121	0.52716686046566	5.25134813878101	0.21474555098494
TCONS_00029497	linc-CECR2-3	TCONS_00029497	26.934943291837	0.33758626215289	13.3524935606522	0.616285938224369	5.72638211996505	0.873701045190681
TCONS_00022413	linc-RTL1-6	TCONS_00022413	-12.7691029284338	0.327908658839692	-25.9573996134583	0.0356545267676565	-4.42115514338968	0.791691838753928
TCONS_00021688	linc-TGDS-2	TCONS_00021688	-0.0171545373212328	0.384444511536897	-0.0055096790569945	0.768400846669102	-0.00633531540696435	0.802227233925255
TCONS_00003534	linc-SNTG2-3	TCONS_00003534	2.67445738802052	0.359599478917386	4.49805637883959	0.103894350102069	8.08993999415212	0.0303209722592968
TCONS_00017353	linc-GLA-1	TCONS_00017353	-3.53063560379291	0.142723411351595	-4.51523156970955	0.0478831801652352	-7.89151236433449	0.0104302525701717
TCONS_00013856	linc-SBDS-5	TCONS_00013856	0.763684228553955	0.82558708462741	2.12163995941907	0.518474739653164	2.42295470016456	0.58544695758023
TCONS_00013855	linc-SBDS-4	TCONS_00013855	3.20849927534302	0.497103349976754	1.74259316231461	0.697388713746457	3.8753223209521	0.522323403701737
TCONS_00000462	linc-C1orf174-2	TCONS_00000462	15.3691972769966	0.319519374100827	6.52694416786733	0.655881343036905	-0.473293458922567	0.980932130824681
TCONS_00008452	linc-SEL1L3	TCONS_00008452	-134.902664024855	0.226311119037347	7.61509152838977	0.942627412145452	-211.6343137271	0.138562038839937
TCONS_00024229	linc-KIAA0182-2	TCONS_00024229	-1.33439795794189	0.0459458841490563	-1.23919160807515	0.050659631397822	-1.6481243936252	0.0545231221656059
TCONS_00029171	linc-CSTB-1	TCONS_00029171	0.461236670008006	0.685562985918702	-0.29223627476709	0.786774479456768	0.148257466974902	0.919144882181403
TCONS_00006143	linc-CCDC54	TCONS_00006143	-0.291601986491775	0.703901978566557	0.0256740849964731	0.971853625322508	0.490282212059048	0.618142044159969
TCONS_00029929	linc-WNT7B-2	TCONS_00029929	8.70959976501259	0.202776811599683	1.14107529660296	0.860432665606672	8.60905050855408	0.326227838958092
TCONS_00009477	linc-FER-1	TCONS_00009477	1.1162815286316	0.489286897370003	2.17217704010975	0.155630837009451	3.61350498401479	0.0804234185776065
TCONS_00017839	linc-ADAMTS14	TCONS_00017839	-35.9719443531905	0.123771791832283	-19.9159900539338	0.369246762855901	-8.87946831960242	0.767213848555646
TCONS_00028768	linc-SLC5A3-2	TCONS_00028768	0.536409206703771	0.164465838851208	0.187464671980931	0.608720438006594	-0.933665564569732	0.0588775787411299
TCONS_00000698	linc-RGS8-3	TCONS_00000698	3.8264330531369	0.158568344187821	2.09176722208745	0.416673180595627	2.73545488434591	0.432052718801466
TCONS_00002699	linc-TTC7A-2	TCONS_00002699	16.8911445340309	0.353002271068539	8.24108885878868	0.632868600747082	-6.22451769876339	0.789564298143296
TCONS_00027541	linc-LGALS13	TCONS_00027541	-0.507614867289914	0.197112164002271	-0.244784133717657	0.512160563090668	0.0686229119030319	0.891898260541658
TCONS_00022876	linc-RTL1-6	TCONS_00022876	2.70912194007053	0.0804295724634154	2.36135396861904	0.108174252070627	-1.37254407007033	0.490196362394368
TCONS_00011742	linc-HIST1H3A	TCONS_00011742	-0.418266221267174	0.623905799302936	-0.535234857037155	0.508159247570735	0.275502752977202	0.801113284684369
TCONS_00000195	linc-SLC5A9-3	TCONS_00000195	8.44929430162026	0.468898201950161	2.22317500407314	0.84077013430466	-19.5691792512936	0.190433476602591
TCONS_00016487	linc-IER5L-3	TCONS_00016487	5.99056995554575	0.407223913923566	2.99835765295916	0.661879179886774	-7.00530195207798	0.449671189973239
TCONS_00004563	linc-KLF7-2	TCONS_00004563	-0.128968637767164	0.784381306019898	0.502146753803804	0.260982442807333	0.80163947522008	0.184250424050476
TCONS_00004690	linc-ID2-1	TCONS_00004690	-1.28849660986476	0.758910248449273	-5.73141477150467	0.149573560934196	-5.53161523541879	0.303811657070105
TCONS_00003589	linc-RHOB-9	TCONS_00003589	10033.4314459958	0.329403195933432	7090.07452074237	0.467463076038562	-1477.05621737927	0.910865747071288
TCONS_00003757	linc-PTCD3-2	TCONS_00003757	2.50826518108515	0.294127734969671	0.155156000931217	0.945471155792323	4.72299268022778	0.123087955271268
TCONS_00003752	linc-KCMF1	TCONS_00003752	2.33608898351508	0.409292597149944	-0.138815208494248	0.958778679361936	-3.82064025752305	0.292382426811515
TCONS_00020046	linc-SAA2	TCONS_00020046	2.4220817872752	0.621634464112116	-0.800610092429759	0.863430061053454	1.20619195790583	0.847976604270583
TCONS_00018251	linc-C10orf57-5	TCONS_00018251	2.34712842563472	0.630756866139241	5.0973838617677	0.270756694672506	6.3463293612605	0.310487392434445
TCONS_00020432	linc-HOXC13-3	TCONS_00020432	13.5944980379124	0.249690692354082	17.5987577867069	0.11588351266669	1.66917072815853	0.912269845381578
TCONS_00014104	linc-SEPT7-1	TCONS_00014104	839.173509890358	0.498309370770141	337.816113669377	0.773808751903637	17.6552473649699	0.991135332822431
TCONS_00010350	linc-PDE4D	TCONS_00010350	-38.6558485220029	0.000873657567148863	-39.3007862666273	0.000355191504062434	-32.8763777094898	0.02772264147698
TCONS_00027012	linc-ZNF567	TCONS_00027012	-0.148679832216496	0.613670410392506	-0.220553298198427	0.42961388635621	-0.621330947717596	0.099406591088097
TCONS_00015214	linc-MTMR9	TCONS_00015214	-3.93353290577116	0.0837020337088753	-1.06748530672435	0.621109599039732	1.02987449439296	0.724290979465169
TCONS_00004224	linc-HAAO-3	TCONS_00004224	-3.59548211394749	0.1888067401796	-0.325289974085621	0.900315600345557	-2.79459541474297	0.425854245349922
TCONS_00000137	linc-MIB2	TCONS_00000137	-0.117801212779549	0.925835554467338	-1.44677545896641	0.227654216048446	0.664879707313392	0.68190960292561
TCONS_00001281	linc-IARS2-2	TCONS_00001281	0.217152022294384	0.115542657372992	0.435723033532023	0.00082413809181031	0.390440947937682	0.0271092803586326
TCONS_00027869	linc-ARFGEF2-10	TCONS_00027869	1.40574174154397	0.632351958928638	1.25834534301866	0.651562926611036	0.303717021467788	0.935743575858113
TCONS_00025425	linc-NGFR-3	TCONS_00025425	1268.68320840348	0.263120042956217	2294.30049412682	0.0325515507135253	1672.22792283705	0.249890964873887
TCONS_00016232	linc-EGFL7-1	TCONS_00016232	-2.42769744280308	0.91591253281593	-2.99886856091946	0.890608482565827	27.6091809673214	0.348724960603978
TCONS_00008419	linc-ABLIM2	TCONS_00008419	-9.90078780050484	0.0688912699638902	-9.95581515442452	0.0536876117637314	-7.95199479626413	0.254889711002262
TCONS_00028266	linc-PPDPF-3	TCONS_00028266	42.1871130248478	0.523840394769155	-13.374186145363	0.831283008954404	74.4489772208837	0.380136073847957
TCONS_00028268	linc-PPDPF-3	TCONS_00028268	-14.6678062821252	0.250741631489728	-25.5393214048976	0.0346710143344544	-11.8062905646376	0.471000275879241
TCONS_00001450	linc-AK2-1	TCONS_00001450	-54.4342705086789	0.317551579691483	-34.5997498755947	0.503017358478076	-0.975871931716294	0.988853601551573
TCONS_00007674	linc-NPY5R-1	TCONS_00007674	-13.8972524585743	0.262316569356413	-16.1173841804823	0.170283210831848	-19.6672136189292	0.215867849233624
TCONS_00014472	linc-ERICH1-6	TCONS_00014472	-0.974720620053073	0.794472191636797	-3.39942694786048	0.337822562903756	-5.06989123948931	0.290269868667358
TCONS_00009040	linc-UGDH	TCONS_00009040	-1.56731948747033	0.13383087042841	-1.2621593156811	0.203133443184951	-2.49910487806962	0.0620664708786295
TCONS_00013170	linc-FIGNL1	TCONS_00013170	0.42394141002599	0.800368985989425	-0.507777891763955	0.749430507089904	1.46481962187238	0.495435759784239
TCONS_00014537	linc-FAM84B-11	TCONS_00014537	-150.576662785743	0.293208817748408	-173.006378566627	0.202720727963013	-207.417136615149	0.258676995783025
TCONS_00014248	linc-C7orf27-1	TCONS_00014248	-1.53587026501179	0.477369715225046	-0.472877837839507	0.817595355204009	-3.41718572828015	0.21727346980726
TCONS_00012835	linc-PHF10	TCONS_00012835	0.0585864533749849	0.922390889299059	0.0859177545006937	0.880244265545733	0.53825597575156	0.484952385272115
TCONS_00021992	linc-TPT1-2	TCONS_00021992	-4.9542309047494	0.00541268426512265	-5.23761822651998	0.00191103046519047	-4.85889236778636	0.033634664253132
TCONS_00020237	linc-RNFT2-1	TCONS_00020237	3.262552133991	0.363173250496325	3.44553612972516	0.3111644878986	18.1391628338059	7.08138090416009e-05
TCONS_00023109	linc-DLGAP5-1	TCONS_00023109	-4.65538316342471	0.283231662841065	-5.0390875115852	0.220552771100409	-3.95933979681648	0.476662974846446
TCONS_00000152	linc-PEX14	TCONS_00000152	3.48980054521248	0.212651531035664	0.896415030817922	0.735860944662942	2.93812956890023	0.413279751462078
TCONS_00025349	linc-PSMD11	TCONS_00025349	0.144544815168654	0.828674094032705	0.456374633632375	0.471115551927471	1.68842985908385	0.0481941387694063
TCONS_00003713	linc-CEP68	TCONS_00003713	0.111925813163323	0.812933692812505	-0.0354432973068691	0.937016907407297	-0.524347305256971	0.386993293626908
TCONS_00027356	linc-ZNF569-2	TCONS_00027356	0.0341533605206917	0.973135524173768	-0.0523631965614507	0.956580185582951	-0.531567655319302	0.682621213747117
TCONS_00029192	linc-POTED-9	TCONS_00029192	0.240117074795255	0.776552510882267	0.566630570322458	0.479937873479933	2.26633575589789	0.0362491180654413
TCONS_00007127	linc-ANKRD28	TCONS_00007127	-1.47299553646087	0.739865597881216	-1.53360319305363	0.715455222066137	2.48033711137813	0.662732703538366
TCONS_00004213	linc-SRSF7	TCONS_00004213	-11.5981389455825	0.0505196267885004	-8.30901610359433	0.139916639567796	-5.21366812635918	0.493623276911539
TCONS_00013372	linc-IL6-2	TCONS_00013372	0.424821752710125	0.32327459555715	0.703814542168071	0.0840995605970588	1.17369600249499	0.0329605733683711
TCONS_00017504	linc-ZNF674	TCONS_00017504	-0.615265994115024	0.584964605340229	0.56515306032209	0.59680353088816	-0.375619698584239	0.794819967782892
TCONS_00009666	linc-ESM1	TCONS_00009666	0.668738720258086	0.280428086002621	0.288157677086407	0.623982539449607	0.0654414004999267	0.934373261679078
TCONS_00000364	linc-NR5A2-2	TCONS_00000364	10.6411093885276	0.485010190343512	7.36024881768955	0.610581093205829	31.737588438236	0.10388277572087
TCONS_00012100	linc-DEK-6	TCONS_00012100	5.46152005148115	0.168978067289866	0.613521992029818	0.870687298525666	0.646683810259041	0.898999135568731
TCONS_00025747	linc-ABCA5-7	TCONS_00025747	0.905485267388352	0.771403195671476	0.846330185991681	0.774602238356999	0.187151129343835	0.962640282890638
TCONS_00005419	linc-CHMP2B-1	TCONS_00005419	14.5180453010963	0.322292802450298	23.0335248124857	0.097446669152502	5.57386628342258	0.767014835996638
TCONS_00022389	linc-RPGRIP1-3	TCONS_00022389	-13.4314495686007	0.264282665782304	-16.8737554998219	0.138988219490144	-4.34750419317083	0.77817901675291
TCONS_00022270	linc-TPT1-2	TCONS_00022270	-1.45405258072346	0.0698744540125644	-2.12754208238548	0.00505731921275249	-1.19738458712824	0.244714765860424
TCONS_00003738	linc-POLE4	TCONS_00003738	-0.584968497393292	0.304841924094576	-0.965809545682801	0.0737081041685324	0.393915116267465	0.590032692674929
TCONS_00029427	linc-XRCC6	TCONS_00029427	-0.980750734884044	0.956171709294875	0.465704099346781	0.978045773084832	2.01119621812447	0.929945792940934
TCONS_00024730	linc-TMEM231	TCONS_00024730	0.42441806715889	0.187033734996	0.487998295467913	0.109507711901028	0.736650607450376	0.0738289457334051
TCONS_00002281	linc-MEGF6	TCONS_00002281	5.41339806739464	0.862205218462569	2.75312351598716	0.925837880050732	54.8405669923765	0.16979158269406
TCONS_00001418	linc-E2F2-3	TCONS_00001418	-10.8973481452043	0.520558682478237	-17.9806167299377	0.263416279772936	-25.7055099407955	0.236892546850026
TCONS_00002468	linc-PPIAL4F-1	TCONS_00002468	-0.167073892569736	0.650329968550357	-0.257854826420068	0.460594050845738	-0.510735614375143	0.279491292287617
TCONS_00012374	linc-PHF10	TCONS_00012374	-0.532864898638525	0.294144340664963	-0.277507599752401	0.564685448577254	-0.143430756273214	0.825752267092589
TCONS_00019666	linc-SLC25A45-5	TCONS_00019666	-647.094932610242	0.681303995088892	301.082939263715	0.840317741725086	580.746773127149	0.773732703216139
TCONS_00020258	linc-MED13L-2	TCONS_00020258	-9.3341513938542	0.0223475036050749	-5.5534732994339	0.152450122764498	-9.66118077255328	0.0653734028521135
TCONS_00026020	linc-ZZEF1	TCONS_00026020	5.71671516359417	0.153449014319358	3.08280469804845	0.41727183827111	6.66705081466306	0.194163031497801
TCONS_00017954	linc-MTRNR2L7	TCONS_00017954	-39.0975760222435	0.286058572990468	-25.3247141234588	0.466341197779926	-39.1667177645516	0.40459067269464
TCONS_00017955	linc-ZNF25-1	TCONS_00017955	-17.8761742512683	0.461369588996321	-22.2553937765614	0.333435919895641	-17.7059638515152	0.569324056535373
TCONS_00027883	linc-NKX2-2-1	TCONS_00027883	-4.08472950207707	0.359834909452116	-3.31348667050079	0.433517674300336	-1.30119465846785	0.820078879309651
TCONS_00015009	linc-PENK-1	TCONS_00015009	2.57152926469703	0.13655692669265	2.82303195742254	0.0846940786131581	2.24651671358245	0.310626188606375
TCONS_00003132	linc-LRRFIP1	TCONS_00003132	-0.750741265317532	0.0807301392937506	-0.985564775258372	0.0154721201467553	-0.921402214088212	0.0945621511833606
TCONS_00000803	linc-MIB2	TCONS_00000803	9.58612487545795	0.102625587384872	8.10951782028077	0.145477562796814	10.3128165340828	0.17093077051717
TCONS_00000807	linc-TNFRSF14	TCONS_00000807	0.0389622686434707	0.927420584643785	0.300606813987054	0.458509723552162	-0.770600348812447	0.159504567186636
TCONS_00001691	linc-GPATCH4	TCONS_00001691	-0.0580411100365184	0.9519061881018	-0.102232186490905	0.910803534400352	1.92740531907376	0.117757006750594
TCONS_00017893	linc-GPR123-3	TCONS_00017893	-4.62841185052074	0.0425520355323836	-3.16577928655763	0.143923521532046	-5.11624215497568	0.0804956604719453
TCONS_00005902	linc-DNAJC19-8	TCONS_00005902	16.5130415760549	0.205611037890058	11.5114655027501	0.352317947126786	26.323099821212	0.115352912785331
TCONS_00010715	linc-HEXB-1	TCONS_00010715	-0.825245417640304	0.21203978586236	-0.734856482616641	0.24129824697226	-1.37171699665825	0.105449511162774
TCONS_00006771	linc-BDH1-3	TCONS_00006771	12.6313218462737	0.294865818894147	12.474768233656	0.275289311203285	28.8051718480141	0.0620941177261781
TCONS_00020514	linc-CLLU1-4	TCONS_00020514	30.3631097485206	0.379814698533284	57.3053738457007	0.0801365235797045	36.9508015508238	0.404464538815087
TCONS_00013093	linc-LRRC61-2	TCONS_00013093	0.639578942716576	0.521305281395922	0.685975286096253	0.468211217592936	0.891120401801287	0.485768739088477
TCONS_00009223	linc-SEPP1-1	TCONS_00009223	1.02189875992893	0.668288096109194	-0.925985681697255	0.682216069971288	-0.698858321391555	0.819200629494675
TCONS_00009328	linc-C5orf38-6	TCONS_00009328	12.1510000798751	0.407716588623204	7.20650303011805	0.604684663054771	20.095255047012	0.285386104534799
TCONS_00016944	linc-SPRY3-1	TCONS_00016944	0.415369291573637	0.195425983521801	0.182298921810585	0.549310735325306	0.504661821538534	0.219849724136077
TCONS_00017700	linc-ITIH2-6	TCONS_00017700	-59.8517171862404	0.14049716636045	-57.3653172400898	0.136290873902863	8.63107913715616	0.868453119856835
TCONS_00000655	linc-FCGR3B-3	TCONS_00000655	80.7346205216374	0.58523627677153	-97.8761630414379	0.485330408495495	-148.33710242287	0.434033625043807
TCONS_00000305	linc-FCGR1A-3	TCONS_00000305	-0.388906712844453	0.54969012346927	-0.12925994676796	0.833952903318176	0.400063918548305	0.631225504936114
TCONS_00003305	linc-SERTAD2-1	TCONS_00003305	0.278112771441008	0.174318734167892	0.333195825075311	0.0859468677564609	0.337387053797879	0.198656509443567
TCONS_00003308	linc-SPRED2-3	TCONS_00003308	-1.73664156613405	0.17959573311295	-1.45918721074012	0.234508879983268	-0.0187550498421652	0.990988014192585
TCONS_00006930	linc-GTPBP8	TCONS_00006930	3.41194007467656	0.539737908789286	2.2590995978779	0.66857528527725	-3.01750887118753	0.672298250397102
TCONS_00026839	linc-ZNF625	TCONS_00026839	-16.6960643370631	0.255429977955741	-19.6331122890539	0.158331811352706	-8.72677993554317	0.643054429108957
TCONS_00024099	linc-EXD1	TCONS_00024099	19.3564757531606	0.647431561529619	58.6795439050162	0.143355758224236	25.6758869180081	0.636059756817365
TCONS_00012702	linc-C6orf1	TCONS_00012702	-0.547156742205297	0.195104077533579	-0.576657856400139	0.149811632297376	-0.872476424820355	0.106895780182893
